# Supplementary material for: Vinylation of N-Heteroarenes through Addition/Elimination Reactions of Vinyl Selenones
Source: Molecules. 2023 Aug 12;28(16):6026. doi: 10.3390/molecules28166026 (PMC10459632; doi:10.3390/molecules28166026)
Supplement: Supplementary file 1 [file molecules-28-06026-s001.zip]

Archive with 1 entries (1 files):
- molecules-2470286-supplementary.pdf
